# Supplementary material for: Arabidopsis SEC13B Interacts with Suppressor of Frigida 4 to Repress Flowering
Source: Int J Mol Sci. 2023 Dec 8;24(24):17248. doi: 10.3390/ijms242417248 (PMC10744139; doi:10.3390/ijms242417248)
Supplement: Supplementary file 1 [file ijms-24-17248-s001.zip]

Archive with 2 entries (2 files):
- Supplemental Figure.pdf
- Table S1.xlsx
