# Supplementary material for: Arabidopsis SEC13B Interacts with Suppressor of Frigida 4 to Repress Flowering
Source: Int J Mol Sci. 2023 Dec 8;24(24):17248. doi: 10.3390/ijms242417248 (PMC10744139; doi:10.3390/ijms242417248)
Supplement: Supplementary file 1 [file ijms-24-17248-s001.zip › Table S1.xlsx]

## Sheet: Sheet1
Table S1. Primers used for vector construction or qRT-PCR anlysis, the adaptors overlaping with the target vectors were shown with lowercase letter.
Primer name	Forward sequence(5’-3’)	Reverse sequence(5’-3’)
SEC13B	ACTGAAGTGACACCAACAGGG	TCTTTCGCTTTGTCTCTCTCG
SUF4	ATTCGTTTTGATTTTGCATGC	TGAGCATTAGTCCCACCTACG
TF	ATTTTGCCGATTTCGGAAC
AD-SUF4	gccatggaggccagtgaattcATGGGTAAGAAGAAGAAGAGAGC	cagctcgagctcgatggatccCTAAAACGCCATCCGCCCAGC
BD-SEC13A	atggccatggaggccgaattcATGCCAGGTCAGAAGATTGA	ccgctgcaggtcgacggatccCTAAGGCTCAACAGCAGTA
BD-SEC13B	atggccatggaggccgaattcATGCCTCCTCAGAAGATTGA	ccgctgcaggtcgacggatccCTATGGCTCAACAACAGTC
AD-SEC13A	gccatggaggccagtgaattcATGCCAGGTCAGAAGATTGA	cagctcgagctcgatggatccCTAAGGCTCAACAGCAGTA
AD-SEC13B	gccatggaggccagtgaattcATGCCTCCTCAGAAGATTGA	cagctcgagctcgatggatccCTATGGCTCAACAACAGTC
BD-SUF4	ATGGCCATGGAGGCCGAATTCATGGGTAAGAAGAAGAAGAGAGC	CCGCTGCAGGTCGACGGATCCCTAAAACGCCATCCGCCCAGC
BD-SUF4C2H2	ATGGCCATGGAGGCCGAATTCATGGGTAAGAAGAAGAAGAGAGC	CCGCTGCAGGTCGACGGATCCCTAATCCTCTTCTTCTCCATAATGAGC
BD-SUF4Pro	ATGGCCATGGAGGCCGAATTCATGGAGCCTCCAGCCAAAGT	CCGCTGCAGGTCGACGGATCCCTAAAACGCCATCCGCCC
RT-SEC13B	TCACTTCAGTGTCGTGGGC	CAACAGTCACTTGTTCCCAC
RT-SUF4	GCTCCTGCCATACAACCAT	TCGCTGCATTTATCGAGTT
RT-TUB2	TCGCATGATGCTTACCTTCTC	ATCTGCTCGTCAACTTCCTTT
qRT-CO	TCAGGGACTCACTACAACGACAATGG	TTGGGTGTGAAGCTGTTGTGACACAT
qRT-FT	CAACCCTCACCTCCGAGAATAT	GCCACTCTCCCTCTGACAATTGTAGA
qRT-FLC	GCTTGTGGGATCAAATGTCAAA	TTTGTCCAGCAGGTGACATC
qRT-SOC1	CTCTCAGTGCTTTGTGATGCT	CGATTGAGCATGTTCCTATGCC
qRT-FVE	GGACACAAAGCTGCTGTTCTT	TCCAAGGGTCTGAAGCATTC
qRT-FRI	TGATCGTGGTAAAGGGAAGGTG	AGCACCGGCAATCTCATTC
qRT-AP1	GCCATACAGGAGCAAAACAGC	GTCAGTTCGAGATCATTCCTCC
qRT-LFY	CAATGCCGTGAGTTCCTTCTTC	CATGAGCCAACGTTCTCACC
qRT-SEC13A	TGGCCTGCGGGTCATCTGAT	GGGGCCCATGAGACTGAAGTGA
qRT-SEC13B	GGCGCACTCGTTAGCTCTGGTATG	AAGCCACATCACGGACCCAATC
qRT-TUB2	CTCAAGAGGTTCTCAGCAGTACC	TTTGTGCTCATCTTGCCACGGAAC
pET28a-SUF4	AATGGGTCGCGGATCCATGGGTAAGAAGAAGAAGAG	TGCGGCCGCAAGCTTCTAAAACGCCATCCGC
pGEX-SEC13A	ccgcgtggatccccggaattcATGCCAGGTCAGAAGATTGA	gtcacgatgcggccgctcgagCTAAGGCTCAACAGCAGTA
pGEX-SEC13B	ccgcgtggatccccggaattcATGCCTCCTCAGAAGATTGA	gtcacgatgcggccgctcgagCTATGGCTCAACAACAGTCACTTGTT
pET28a-SEC13A	aatgggtcgcggatccATGCCAGGTCAGAAGATTGA	tgcggccgcaagcttCTAAGGCTCAACAGCAGTA
pET28a-SEC13B	aatgggtcgcggatccATGCCTCCTCAGAAGATTGA	tgcggccgcaagcttCTATGGCTCAACAACAGTCACTTGTT
pGEX-SUF4Pro	ccgcgtggatccccggaattcATGGAGCCTCCAGCCAAAGT	gtcacgatgcggccgctcgagCTAAAACGCCATCCGCCC
35S::SUF4-HA	tagaggatccccgggtaccATGGGTAAGAAGAAGAAGAG	gggtactcgagtgcactagtAAACGCCATCCGCCCAGCAA
35S::SEC13A-FLAG	tagaggatccccgggtaccATGCCAGGTCAGAAGATTGA	tgatccttgtaatcactagtAGGCTCAACAGCAGTAACTT
35S::SEC13B-FLAG	tagaggatccccgggtaccATGCCTCCTCAGAAGATTGA	tgatccttgtaatcactagtTGGCTCAACAACAGTCACTT
35S::SEC13B-HA	tagaggatccccgggtaccATGCCTCCTCAGAAGATTGA	gggtactcgagtgcactagtTGGCTCAACAACAGTCACTT
cLUC-SUF4	cggggcggtacccgggatccAATGGGTAAGAAGAAGAAGAG	tacgaacgaaagctctgcaggtcgacCTAAAACGCCATCCGCCCAGCAAG
nLUC-SEC13A	gagctcggtacccgggatccATGCCAGGTCAGAAGATTGA	gcgtacgagatctggtcgacAGGCTCAACAGCAGTAACT
nLUC-SEC13B	gagctcggtacccgggatccATGCCTCCTCAGAAGATTGA	gcgtacgagatctggtcgacTGGCTCAACAACAGTCACTT
cLUC-SUF4Pro	cggggcggtacccgggatccAATGGAGCCTCCAGCCAAAGT	tacgaacgaaagctctgcaggtcgacCTAAAACGCCATCCGCCC
cLUC-SEC13A	cggggcggtacccgggatccaATGCCAGGTCAGAAGATTGA	tacgaacgaaagctctgcaggtcgacCTAAGGCTCAACAGCAGTA
pAN580-SEC13A-GFP	gtccggagctagctctagaATGCCAGGTCAGAAGATTGA	ccttgctcaccatggatccAGGCTCAACAGCAGTAACTT
pAN580-SEC13B-GFP	gtccggagctagctctagaATGCCTCCTCAGAAGATTGA	ccttgctcaccatggatccTGGCTCAACAACAGTCACTT
